# Supplementary material for: Immunosuppression by Mycophenolate Mofetil Mitigates Intrarenal Angiotensinogen Augmentation in Angiotensin II-Dependent Hypertension
Source: Int J Mol Sci. 2022 Jul 12;23(14):7680. doi: 10.3390/ijms23147680 (PMC9319385; doi:10.3390/ijms23147680)
Supplement: Supplementary file 1 [file ijms-23-07680-s001.zip]

Archive with 1 entries (1 files):
- ijms-1786337-supplementary.pdf
